# Supplementary material for: Primary Retroperitoneal Lymph Node Dissection as Treatment for Low-volume Metastatic Seminoma in a Population-based Cohort: The Swedish Norwegian Testicular Cancer Group Experience
Source: Eur Urol Open Sci. 2024 Jun 11;65:13–9. doi: 10.1016/j.euros.2024.05.006 (PMC11222926; doi:10.1016/j.euros.2024.05.006)
Supplement: Supplementary Data 1 [file mmc1.xlsx]

## Sheet: Blad1
Patient	Clinical stage at diagnosis	Age at RPLND (y)	β-hCG value IU/ml at RPLND	Prior adjuvant chemo-therapy	Positron emission tomography	RPLND template	Robotic surgery	Largest positive lymph node (mm)	Perinodal growth	Post-operative adjuvant chemo-therapy	Time to recurrence (mo)	In-field recurrence	Treatment	Disease-free per august 2023
08	CS IIA	38	<0.1	-	Positive	Right	No	34	Yes	-	7	Yes	BEPx3	Yes
16	CS IIA	30	<0.1	-	Positive	Left	No	15	No	-	14	No	BEPx3	Yes
18	CS I	29	<0.1	-	Positive	Left	Yes	45	Yes	-	4	Yes	BEPx3, TIPx2, HD CEx1	Yes
33	CS I	38	<0.1	-	Positive	Left	Yes	15	Yes	-	3	Yes	BEPx3	Yes
40	CS I	29	81	-	Positive	Left	Yes	12	No	-	9	No	BEPx3	Yes
64	CS IIA	30	<0.1	-	Positive	Left	No	16	No	-	18	Yes	BEPx3	Yes
Supplementary Table 1. Clinical characteristics of patients with radiological relapse after primary RPLND, n = 6
Abbreviations
BEP	bleomycin, etoposide, cisplatin
TIP	paclitaxel, ifosfamide, cisplatin
HD	high-dose
CE	cisplatin, etoposide
y	years
mo	months
