# Supplementary material for: Primary Retroperitoneal Lymph Node Dissection as Treatment for Low-volume Metastatic Seminoma in a Population-based Cohort: The Swedish Norwegian Testicular Cancer Group Experience
Source: Eur Urol Open Sci. 2024 Jun 11;65:13–9. doi: 10.1016/j.euros.2024.05.006 (PMC11222926; doi:10.1016/j.euros.2024.05.006)
Supplement: Supplementary Data 2 [file mmc2.xlsx]

## Sheet: Blad1
Clavien-Dindo classification	n	Type	Intervention
II	1	Surgical wound infection	Antibiotics
	1	Infected chylous ascites	Antibiotics
IIIa	2	Chylous ascites	Percutaneus drainage
IIIb	1	Omental herniation in surgical wound	Surgery
Supplementary Table 2. Postoperative complications classified by Clavien-Dindo, counts (n). Grade I not reported.
