# Supplementary material for: Primary Retroperitoneal Lymph Node Dissection as Treatment for Low-volume Metastatic Seminoma in a Population-based Cohort: The Swedish Norwegian Testicular Cancer Group Experience
Source: Eur Urol Open Sci. 2024 Jun 11;65:13–9. doi: 10.1016/j.euros.2024.05.006 (PMC11222926; doi:10.1016/j.euros.2024.05.006)
Supplement: Supplementary Data 3 [file mmc3.xlsx]

## Sheet: Blad1
Hospital	RPLND, n
Karolinska University Hospital, Stockholm, Sweden	22
Sahlgrenska University Hospital, Gothenburg, Sweden	13
Oslo University Hospital, Oslo, Norway	18
St. Olavs University Hospital, Trondheim, Norway	5
Haukeland University Hospital, Bergen, Norway	4
Supplementary Table 3. Participating tertiary hospitals and frequency of RPLNDs, counts (n).
